# Supplementary material for: Seminal plasma modulates the immune-cytokine network in the porcine uterine tissue and pre-ovulatory follicles
Source: PLoS One. 2018 Aug 28;13(8):e0202654. doi: 10.1371/journal.pone.0202654 (PMC6112639; doi:10.1371/journal.pone.0202654)
Supplement: S1 Data set — (XLSX) [file pone.0202654.s001.xlsx]

## Sheet: Nrz.Grz.
			Neutrophile granulocytes (n) in ten fields of view
			Group 1 (2 h after SP infusion)
			Animal	SP	Control
			1	0.2	0.2
			2	3.4	0.4
			3	13.7	19.7
			4	0.7	3.4
			5	9.3	30.2
			6	3.6	32.8
			7	4	36.8
			8	5	1.4
			9	0.4	20.8
			Group 2 (17 h after SP infusion)
			Animal	SP	Control
			10	5.4	16.7
			11	26.5	16.7
			12	3	74.4
			13	14.8	32.3
			14	0.7	0.8
			15	16.7	25.3
			16	44.2	84.4
			SP: seminal plasma

## Sheet: PTGS pos. cells
		Staining intensity of PTGS2-positive immune cells in the uterus in ten fields of view
					Group 1 (2 h after SP infusion)
		Luminal epithelium			Glandular epithelium			Perimetrial immune cells
Animal		SP	Control		SP	Control		SP	Control
1		3	3		1.66667	1.66667		0	0.666667
2		2.66667	3		1.66667	1.33333		0	1
3		2.66667	2.33333		1.33333	1		0.666667	1.33333
4		3	3		2	1.66667		0	0.666667
5		2	2.33333		0.666667	1.33333		0.666667	1.66667
6		2.66667	2.33333		1	0.666667		2	1.66667
7		1.66667	2		0.333333	0.666667		0	1
8		2.66667	2.33333		1	1		0.333333	0.333333
9		2.33333	2.66667		1	1.33333		1	0.666667
					Group 2 (17 h after SP infusion)
		Luminal epithelium			Glandular epithelium			Perimetrial immune cells
Animal		SP	Control		SP	Control		SP	Control
10		2.66667	2.33333		1.33333	1.33333		0.333333	0
11		1.66667	1.66667		0.666667	0.5		0.666667	0
12		2.33333	2.33333		1.33333	1.33333		0.666667	0.666667
13		2	2.33333		0.666667	0.666667		0	0
14		2	2		1	1		0	0.666667
15		2	1.66667		0.333333	0.666667		0	0
16		2	2.33333		1.33333	1		0	0
	SP: seminal plasma
	Score:	0: negative
		1: weak
		2: positive
		3:strongly positive

## Sheet: E2 and P4
				Group 1
			At the time of treament (uterine infusion)
	Animal		E2 (pg/ml)	P4 (ng/ml)
	1		11.7	1
	2		22.7	3.7
	3		21.4	3.2
	4		50.7	1.6
	5		49.2	1
	6		19.4	2.6
	7		9.2	2.2
	8		19.9	1.7
	9		11.9	0.8
				Group 2
			At the time of treament (uterine infusion)				17 h after infusion
	Animal		E2 (pg/ml)	P4 (ng/ml)			E2 (pg/ml)	P4 (ng/ml)
	10		49.8	2.3			35.4	1.7
	11		71.8	2.2			25.5	1.4
	12		49.5	1.3			19.3	2.1
	13		59.5	0.7			30	2.6
	14		40.2	2.4			20.2	1
	15		19.8	1.4			12.2	1.2
	16		50.2	3.1			30	3.2
		E2: oestradiol
		P4: progesteron

## Sheet: mRNA uterus
		mRNA copies in 15 ng total RNA of uterine epithelium
								Group 1 (2 h after SP infusion)
		PTGS2		IL6		PPARG1		PTX3		TNFA		TNFAIP6
	Animal	SP	Control	SP	Control	SP	Control	SP	Control	SP	Control	SP	Control
	1	3782	2396	169	227	<100	<100	<100	128	474	199	191	118
	2	12180	12920	173	226	<100	<100	101	108	2432	1918	414	245
	3	35231	23272	177	129	<100	<100	<100	<100	1805	1147	1147	739
	4	5280	24135	50	187	<100	<100	<100	<100	<100	230	272	374
	5	9782	14666	137	<100	<100	<100	206	249	351	140	320	290
	6	11205	17644	283	146	<100	<100	<100	<100	483	550	453	1007
	7	5029	11179	174	146	<100	<100	<100	<100	690	473	426	642
	8	44438	26184	263	139	<100	<100	<100	<100	2347	3040	540	418
	9	19381	20558	107	270	<100	<100	<100	<100	1340	339	975	262
								Group 2 (17 h after SP infusion)
		PTGS2		IL6		PPARG1		PTX3		TNFA		TNFAIP6
	Animal	SP	Control	SP	Control	SP	Control	SP	Control	SP	Control	SP	Control
	10	8042	14709	119	111	<100	<100	<100	<100	614	1660	394	485
	11	12057	19033	173	155	<100	<100	<100	<100	798	2003	927	1229
	12	3658	23233	127	<100	<100	<100	<100	<100	563	1230	191	1385
	13	2571	4718	<100	105	<100	<100	<100	<100	828	2084	479	807
	14	3610	5145	<100	112	<100	<100	<100	294	240	363	<100	<100
	15	2154	4493	<100	<100	<100	<100	<100	<100	1152	1225	345	421
	16	7341	11832	<100	<100	<100	<100	<100	<100	2844	1300	970	411
		SP: seminal plasma

## Sheet: mRNA UTJ
		mRNA copies in 15 ng total RNA of utero tubal junction epithelium
								Group 1 (2 h after SP infusion)
		PTGS2		IL6		PPARG1		PTX3		TNFA		TNFAIP6
	Animal	SP	Control	SP	Control	SP	Control	SP	Control	SP	Control	SP	Control
	1	230	<100	<100	141	<100	<100	121	125	106	<100	<100	<100
	2	2353	<100	<100	176	<100	<100	<100	257	445	<100	111	167
	3	21886	26778	<100	<100	<100	<100	<100	<100	615	989	344	494
	4	361	9730	<100	<100	<100	<100	<100	<100	<100	<100	137	249
	5	130	15089	151	223	<100	<100	872	1082	<100	174	121	337
	6	183	11069	301	295	<100	<100	578	218	<100	331	155	558
	7	<100	1665	<100	207	<100	<100	<100	<100	111	<100	175	161
	8	4827	4842	102	163	<100	<100	<100	<100	314	530	275	117
	9	3057	2727	<100	273	<100	<100	<100	<100	301	238	207	287
								Group 2 (17 h after SP infusion)
		PTGS2		IL6		PPARG1		PTX3		TNFA		TNFAIP6
	Animal	SP	Control	SP	Control	SP	Control	SP	Control	SP	Control	SP	Control
	10	<100	1614	227	50	<100	<100	201	<100	232	268	232	268
	11	4755	6785	<100	124	<100	<100	<100	<100	733	1082	733	1082
	12	3927	23367	<100	<100	<100	<100	<100	<100	137	1213	137	1213
	13	1519	3272	<100	<100	<100	<100	<100	<100	132	575	132	575
	14	323	4880	145	111	<100	<100	441	281	202	175	202	175
	15	1756	836	<100	<100	<100	<100	<100	<100	242	115	242	115
	16	3695	1735	<100	<100	<100	<100	<100	<100	584	205	584	205
		SP: seminal plasma

## Sheet: mRNA granulosa cells
		mRNA copies in 17 ng total RNA of granulosa cells
								Group 1 (2 h after SP infusion)
		PTGS2		IL6		PPARG1		PTX3		TNFA		TNFAIP6
	Animal	SP	Control	SP	Control	SP	Control	SP	Control	SP	Control	SP	Control
	1	66161	89636	< 100	< 100	207	275	136348	204168	< 100	< 100	50	50
	2	62685	116796	< 100	111	301	525	106742	187385	< 100	< 100	50	211
	3	114324	158563	< 100	< 100	564	700	167732	218177	< 100	< 100	213	221
	4	143	213	< 100	< 100	2623	2061	4818	3229	< 100	< 100	18048	5191
	5	50	494	< 100	< 100	177	237	50	50	< 100	< 100	58629	56473
	6	50	50	< 100	< 100	389	203	240	50	< 100	< 100	22767	10016
	7	40520	41877	139	105	305	287	94478	104724	< 100	< 100	177	221
	8	35197	12766	< 100	< 100	1156	900	94081	77992	< 100	< 100	220	137
	9	142	159	< 100	< 100	938	1293	2870	6188	< 100	< 100	866	844
								Group 2 (17 h after SP infusion)
		PTGS2		IL6		PPARG1		PTX3		TNFA		TNFAIP6
	Animal	SP	Control	SP	Control	SP	Control	SP	Control	SP	Control	SP	Control
	10	32680	20933	< 100	< 100	721.5	376	187544	100376	< 100	< 100	115.5	119.5
	11	1565.5	1389.5	53.5	71	651.5	541	111233	69803	< 100	< 100	51	151
	12	66195	88662	57.5	84.5	319.5	611.5	188196	306290	< 100	< 100	65.5	92
	13	49149.5	64076	54	73	259.5	373.5	183238	258094	< 100	< 100	97	168
	14	60131.5	106352	< 100	55	110.5	214.5	132032	234244	< 100	< 100	< 100	103.5
	15	108766	53358.5	59.5	< 100	534.5	411.5	227572	136250	< 100	< 100	< 100	< 100
	16	76409.5	66065	61	< 100	359	325.5	191730	173722	< 100	< 100	167.5	106
		SP: seminal plasma

## Sheet: mRNA cumulus cells
		mRNA copies in 4.5 ng total RNA of cumulus cells
								Group 1 (2 h after SP infusion)
		PTGS2		IL6		PPARG1		PTX3		TNFA		TNFAIP6
	Animal	SP	Control	SP	Control	SP	Control	SP	Control	SP	Control	SP	Control
	1	12518	1577	<100	<100	<100	<100	38831	2857	<100	<100	320	547
	2	1122	2358	<100	<100	<100	<100	2071	7931	<100	<100	<100	<100
	3	8790	13700	<100	<100	<100	<100	5944	9615	<100	<100	4226	3332
	4	760	279	<100	<100	<100	<100	640	703	<100	<100	38543	2631
	5
	6
	7	2482	7433	<100	<100	<100	<100	5605	12467	<100	<100	257	10680
	8	5365	2627	<100	<100	178	137	19853	17401	<100	<100	139	<100
	9	108	<100	<100	<100	108	228	686	2347	<100	<100	2589	374
								Group 2 (17 h after SP infusion)
		PTGS2		IL6		PPARG1		PTX3		TNFA		TNFAIP6
	Animal	SP	Control	SP	Control	SP	Control	SP	Control	SP	Control	SP	Control
	10	4845	6219	<100	<100	<100	102	6456	32248	<100	<100	382	596
	11	338	466	<100	<100	102	<100	16631	14524	<100	<100	<100	<100
	12	13345	12830	<100	<100	<100	<100	21348	17951	<100	<100	1820	775
	13	29754	16288	<100	<100	101	<100	46852	48831	<100	<100	3561	1031
	14	21405	13328	<100	<100	<100	<100	34384	16725	<100	<100	142	103
	15	21110	29909	<100	<100	<100	135	30534	50161	<100	<100	<100	341
	16	21456	24407	<100	<100	<100	<100	22369	50876	<100	<100	2906	895
		SP: seminal plasma

## Sheet: mRNA oocytes
		mRNA copies in oocytes
								Group 1 (2 h after SP infusion)
		ZAR1		c-Mos		MAPK1		Cyclin B1		CDK1		PCNA		GDF9		BMP15
	Animal	SP	Control	SP	Control	SP	Control	SP	Control	SP	Control	SP	Control	SP	Control	SP	Control
	1	93.3033	52.1233	92.6588	41.466	4.7696	3.1467	85.8565	43.2269	21.4641	9.0246	320.428	81.2252	75.2623	27.3573	443.828	223.457
	2	61.9854	2.5737	66.4343	5.9954	4.0107	0.0892	37.8929	2.8164	6.983	0.6087	145.397	4.1235	24.6558	1.0821	159.107	13.3972
	3	386.375	425.748	37.3712	18.3011	12.5	17.4343	170.527	211.404	51.0506	56.6442	677.396	677.396	85.2635	93.9523	726.015	478.991
	4	81.2252	400	1.8841	20.166	0.4216	2.1493	2.7394	36.8567	3.125	17.6777	23.9816	184.037	8.6569	44.4421	23.6514	226.577
	5	35.8489	16.7241	4.8361	5.1474	1.541	N/A	2.2406	2.4349	1.9104	0.8201	13.1252	8.7171	2.6461	2.9157	75.7858	27.3573
	6	944.794	887.656	231.338	124.833	11.5023	8.1334	144.393	124.833	60.2904	55.4785	459.479	324.901	153.688	139.474	686.852	531.474
	7	482.323	373.213	26.6093	25.7028	72.6986	70.7107	4.2689	4.4502	32.7589	13.4904	298.97	292.817	71.6978	59.8739	236.198	215.846
	8	893.83	546.416	391.768	96.5936	21.9151	9.5391	336.359	75.7858	104.247	25	1085.28	301.049	212.874	114.87	1005.61	869.388
	9	87.2121	160.503	3.8776	6.0426	0.6093	1.6079	10.7419	22.7088	3.3524	4.2433	35.8817	72.7653	5.9594	15.297	34.6595	79.6266
								Group 2 (17 h after SP infusion)
		ZAR1		c-Mos		MAPK1		Cyclin B1		CDK1		PCNA		GDF9		BMP15
	Animal	SP	Control	SP	Control	SP	Control	SP	Control	SP	Control	SP	Control	SP	Control
	10	62.4165	26.4255	17.3139	13.2127	2.0905	0.9037	12.6745	19.3446	2.7205	2.836	55.0953	70.7107	14.2595	9.2142	133.793	91.3831
	11	311.666	311.666	7.966	10.2949	0.982	3.3726	22.0676	27.5476	5.4788	7.966	84.6745	107.177	30.9927	23.1647	95.9264	141.421
	12	225.614	195.928	295.644	150.928	6.3103	5.8471	213.444	151.978	45.8139	37.9944	493.777	486.979	89.1223	71.3932	476.957	233.571
	13	437.717	1012.61	24.8273	59.8739	88.2703	201.391	6.5607	6.5154	23.1647	44.4421	215.846	597.94	53.2185	111.729	156.917	242.839
	14	197.246	168.179	200	146.409	10.8067	9.8755	186.607	214.355	55.0953	46.9761	606.287	602.099	72.1965	58.2367	538.893	453.154
	15	2459	131.039	32.3088	37.3712	24.6558	4.9721	163.58	131.039	104.247	42.6317	434.694	475.683	316.017	88.2703	2581.25	419.887
	16	9.421	11.9247	1.0754	1.8339	0.2023	0.3724	5.7553	5.223	1.0388	4.4226	9.0938	19.0919	0.8735	3.2152	8.2528	10.3739
		SP: seminal plasma
